# Supplementary material for: Platelet CD40L Expression Response to Mixing of pRBCs and Washed Platelets but no Causality Association between Platelet ROS Generation and CD40L Expression: An In Vitro Study
Source: Antioxidants (Basel). 2022 Jun 2;11(6):1108. doi: 10.3390/antiox11061108 (PMC9219937; doi:10.3390/antiox11061108)
Supplement: Supplementary file 1 [file antioxidants-11-01108-s001.zip]

Archive with 1 entries (1 files):
- antioxidants-1707670-supplementary.pdf
